# Supplementary material for: Is San Diego California on Track to Reach HCV Elimination? A Modeling Analysis of Combination Prevention Strategies
Source: Viruses. 2024 Nov 22;16(12):1819. doi: 10.3390/v16121819 (PMC11680419; doi:10.3390/v16121819)
Supplement: Supplementary file 1 [file viruses-16-01819-s001.zip]

Archive with 1 entries (1 files):
- viruses-3243016-supplementary.pdf
